# Supplementary material for: CS-AMPPred: An Updated SVM Model for Antimicrobial Activity Prediction in Cysteine-Stabilized Peptides
Source: PLoS One. 2012 Dec 11;7(12):e51444. doi: 10.1371/journal.pone.0051444 (PMC3519874; doi:10.1371/journal.pone.0051444)
Supplement: Data Set S2 — The blind data set 2 (BS2) in fasta format. BS2 is composed of 53 antimicrobial sequences with six cysteine residues extracted from APD and 53 proteins randomly generated predicted as transmembrane proteins [20]. (FAS) [file pone.0051444.s002.fas]

>APDID|00103|DATA SET|POSITIVE-BS2
DKLIGSCVWGAVNYTSDCNGECLLRGYKGGHCGSFANVNCWCET
>APDID|00138|DATA SET|POSITIVE-BS2
LRDLVCYCRKRGCKRRERMNGTCRKGHLMYTLCCR
>APDID|00178|DATA SET|POSITIVE-BS2
DCYCRIPACIAGERRYGTCIYQGRLWAFCC
>APDID|00188|DATA SET|POSITIVE-BS2
VVCACRRALCLPLERRAGFCRIRGRIHPLCCRR
>APDID|00223|DATA SET|POSITIVE-BS2
VTCYCRSTRCGFRERLSGACGYRGRIYRLCCR
>APDID|00227|DATA SET|POSITIVE-BS2
ATCDLLSGTGINHSACAAHCLLRGNRGGYCNGKAVCVCRN
>APDID|00442|DATA SET|POSITIVE-BS2
VTCFCRRRGCASRERLIGYCRFGNTIYGLCCRR
>APDID|00444|DATA SET|POSITIVE-BS2
GICACRRRFCLNFEQFSGYCRVNGARYVRCCSRR
>APDID|00710|DATA SET|POSITIVE-BS2
GFGCPNDYPCHRHCKSIPGRYGGYCGGAHRLRCTC
>APDID|00751|DATA SET|POSITIVE-BS2
DTLIGSCVWGATNYTSDCNAECKRRGYKGGHCGSFLNVNCWCE
>APDID|00752|DATA SET|POSITIVE-BS2
DKLIGSCVWGATNYTSDCNAECKRRGYKGGHCGSFWNVNCWCEE
>APDID|00924|DATA SET|POSITIVE-BS2
GYGCPFNQYQCHSHCRGIRGYKGGYCTGRFKQTCKCY
>APDID|00925|DATA SET|POSITIVE-BS2
GYGCPFNQYQCHSHCSGIRGYKGGYCKGLFKQTCNCY
>APDID|00980|DATA SET|POSITIVE-BS2
ATCDLLSGTGINHSACAAHCLLRGNRGGYCNRKGVCVCRN
>APDID|01028|DATA SET|POSITIVE-BS2
TCVGGTCNTPGCSCSWPVCTRNGVPICGE
>APDID|01029|DATA SET|POSITIVE-BS2
TCVGGSCNTPGCSCSWPVCTRNGLPICGE
>APDID|01030|DATA SET|POSITIVE-BS2
TCVGGTCNTPGCSCSWPVCTRNGLPICGE
>APDID|01032|DATA SET|POSITIVE-BS2
TCFGGTCNTPGCSCDPWPVCSRNGVPVCGE
>APDID|01033|DATA SET|POSITIVE-BS2
TCFGGTCNTPGCSCETWPVCSRNGLPVCGE
>APDID|01037|DATA SET|POSITIVE-BS2
CGESCVWIPCLTSAIGCSCKSKVCYRNGIP
>APDID|01038|DATA SET|POSITIVE-BS2
CGESCVWIPCISSAIGCSCKNKVCYRNGIP
>APDID|01039|DATA SET|POSITIVE-BS2
CGESCVWIPCISSAVGCSCKNKVCYKNGTP
>APDID|01043|DATA SET|POSITIVE-BS2
CGESCVWIPCLTSAVGCSCKSKVCYRNGIP
>APDID|01044|DATA SET|POSITIVE-BS2
CGESCVYIPCLTSAVGCSCKSKVCYRNGIP
>APDID|01046|DATA SET|POSITIVE-BS2
CGESCVYIPCLTSAIGCSCKSKVCYRNGIP
>APDID|01052|DATA SET|POSITIVE-BS2
VCGETCVGGTCNTPGCSCSWPVCTRNGLP
>APDID|01055|DATA SET|POSITIVE-BS2
CAESCVWIPCTVTALLGCSCSNNVCYNGIP
>APDID|01064|DATA SET|POSITIVE-BS2
GIPCGESCVWIPCISAAIGCSCKSKVCYRN
>APDID|01079|DATA SET|POSITIVE-BS2
GGTIFDCGETCFLGTCYTAGCSCGNWGLCYGTN
>APDID|01084|DATA SET|POSITIVE-BS2
GSPRQCAETCFIGKCYTEELGCTCTAFLCMKN
>APDID|01090|DATA SET|POSITIVE-BS2
GIPCGESCVFIPCISGVIGCSCKSKVCYRN
>APDID|01096|DATA SET|POSITIVE-BS2
CGETCVIFPCISAAFGCSCKDTVCYKN
>APDID|01106|DATA SET|POSITIVE-BS2
CGETCVVLPCFIVPGCSCKSSVCYFN
>APDID|01107|DATA SET|POSITIVE-BS2
CGETCIYIPCFTEAVGCKCKDKVCYKN
>APDID|01113|DATA SET|POSITIVE-BS2
GLPVCGESCFGGTCNTPGCACDPWPVCTRD
>APDID|01116|DATA SET|POSITIVE-BS2
GIPCAESCVYIPCTITALLGCKCKDQVCYN
>APDID|01118|DATA SET|POSITIVE-BS2
GLPVCGETCFGGTCNTPGCTCSYPICTRN
>APDID|01120|DATA SET|POSITIVE-BS2
GLPVCGETCFGGRCNTPGCTCSYPICTRN
>APDID|01121|DATA SET|POSITIVE-BS2
GIPCAESCVWIPCTVTALIGCGCSNKVCYN
>APDID|01123|DATA SET|POSITIVE-BS2
GTFPCGESCVFIPCLTSAIGCSCKSKVCYKN
>APDID|01127|DATA SET|POSITIVE-BS2
GIPCGESCVWIPCLTSAVGCPCKSKVCYRN
>APDID|01128|DATA SET|POSITIVE-BS2
GLPVCGETCVGGTCNTPGCTCSWPVCTRN
>APDID|01130|DATA SET|POSITIVE-BS2
GLPVCGETCFGGTCNTPGCSCTWPICTRD
>APDID|01136|DATA SET|POSITIVE-BS2
GGTIFDCGESCFLGTCYTKGCSCGEWKLCYGTN
>APDID|01139|DATA SET|POSITIVE-BS2
GSIPCAESCVYIPCFTGIAGCSCKNKVCYYN
>APDID|01140|DATA SET|POSITIVE-BS2
GSIPCAESCVYIPCITGIAGCSCKNKVCYYN
>APDID|01143|DATA SET|POSITIVE-BS2
GIPCAESCVWIPCTVTALLGCSCSNKVCYN
>APDID|01144|DATA SET|POSITIVE-BS2
GIPCGESCVWIPCITSAIGCSCKSKVCYRN
>APDID|01145|DATA SET|POSITIVE-BS2
GGTIFDCGESCFLGTCYTKGCSCGEWKLCYGEN
>APDID|01360|DATA SET|POSITIVE-BS2
ATCDLLSGFGVGDSACAAHCIARGNRGGYCNSQKVCVCRN
>APDID|01361|DATA SET|POSITIVE-BS2
ATCDLLSGFGVGDSACAAHCIARRNRGGYCNAKKVCVCRN
>APDID|01362|DATA SET|POSITIVE-BS2
ATCDLLSGFGVGDSACAAHCIARGNRGGYCNSKKVCVCPI
>APDID|01369|DATA SET|POSITIVE-BS2
ATCDLLSFRSKWVTPNHAGCAAHCLLRGNRGGHCKGTICHCRK
>RANDOM-SEQUENCE|2153|DATA SET|NEGATIVE-BS2
GKFVSAFQLNLVFMHPNWDACEGAIWNMHPIRPNGNGNMEGIAIMKWTLTYLMWWYVAVIDTICILWKEIFTTIPDIAKKLPRAMCIHSELCPILRYQWMYQAKM
>RANDOM-SEQUENCE|2190|DATA SET|NEGATIVE-BS2
ECKAYQTVFQFSWTCRMIFTMQYGRNYYPISSTFCLVLWFVMRNQCMKMKHGNYPEVMVNAMLGNHDNTKMRFHNTWAPVFCQAADCMAIYLEMTAEHWFFRPLPQTVTNAS
>RANDOM-SEQUENCE|2196|DATA SET|NEGATIVE-BS2
NFEVSHQPSRPECRSQLTYIIIRMCHTMDFYFREIWMWGMEMFFKCACWWMGRCHMRQFRCLWPWKASNAQINQSLHVGDNWFTYPPSPSMSLICRTPCPRAF
>RANDOM-SEQUENCE|2201|DATA SET|NEGATIVE-BS2
MYNFDWIPWFVDMAHWKTVTLVDYHVKPNDLLTCVFACEFMCLLCMVFVKEQVIQKWYELTCSGDLLMMKANLLQTDFNVPNLNDRLFIIFSYHLPAVTT
>RANDOM-SEQUENCE|2208|DATA SET|NEGATIVE-BS2
RHRPSVAWMLTVPMFLSVSYNGIQHMSSDFFSLWDHDQQNMAVGMTLCWAPIMMGPIQCTMFARMGAKMYALLGQESRPQSYKWVEFSLWDHDQQMQSILIEPFFYWKNKYKWA
>RANDOM-SEQUENCE|2237|DATA SET|NEGATIVE-BS2
GDFWECIFTPDVPIGICELTWYQKFQPCFQYRAINLVDEHNGYELYYAYSIDLNHQQKFTPSIWQLFVPIAALMCMVVACEACLAAPVTERIMKAPHFIMLEDHQHVKWQ
>RANDOM-SEQUENCE|2254|DATA SET|NEGATIVE-BS2
CIDHLPWMYSQWASEGHDPSHKHCIIGTESMKRMDEKEMAYYVALIVLHDYMCLHQKHAIRFRYYITLNADWTSRKQEADKCCHATMLSQIFVFFYLEFWN
>RANDOM-SEQUENCE|2271|DATA SET|NEGATIVE-BS2
NKMPHGIAQLDGGPWPSLYYGHVVVIPYIMEGYSCLHFTMLCRKFQGWDPKMGGFPKACHEWAHGRCVAANQRYCAPPSPLYNHLICAMVNNCDHESICIQIGQTEVVWE
>RANDOM-SEQUENCE|2333|DATA SET|NEGATIVE-BS2
RRPHEMLRGSFATQEYGRHQNNSGKESLHSWCCETWGGHESNLPQNEPYYFGLAFLHCTATKAWWQPRVWRQMSKNHKQQARCVVCCLLLWLDILMIHTNEEMYPPDFYY
>RANDOM-SEQUENCE|2340|DATA SET|NEGATIVE-BS2
TFETDGPPYDESMHVEKSRWNHPQTKPQDSWSIHTWWGLATWITFNNYYATFITMWFMCIKNRCHAPSYYQHCTRHFRCIPVLIMQCMMWTDAGKSYCWKCGIVMC
>RANDOM-SEQUENCE|2350|DATA SET|NEGATIVE-BS2
YEISEEQIHTCPDKVKNRRTGNLMHKGQCKPWWHNDSKHEPALVLMYPIGFDFPVHGGDFEMDNPRDLRACKYYRHPFRMFVWICIVIYMYVYGGMHRMIRFN
>RANDOM-SEQUENCE|2360|DATA SET|NEGATIVE-BS2
YYYEQKCKPDVNNNFHKTHFSETEDNFKPGCGALAQENTVITSDITIAKLIFCTAAHCKGLPVINTPITQEWYWPKVQDGPSKMVDLDKPIYREFISFFCASWPCMLCFVWK
>RANDOM-SEQUENCE|2373|DATA SET|NEGATIVE-BS2
EHRNKHKKTLCSAPERRVVWKLILDSWRANRCLGMAARDQQGKSATVVYRWSTIQCKQKYRAVLRPVDMFLIMFLYTVLAITLVTCNCCFMKAMVKMFNKMFKMEHERCGVH
>RANDOM-SEQUENCE|2399|DATA SET|NEGATIVE-BS2
FRDCHMDSYLCSPKFKYMWQFCLAFSVVPMFGMGQYKSTWWVHGAMFPSAYACPSFSWEKGVPTEWVQYPICAGQHPGYYWHRCQYTFVWFKAFCIIHCCQPQYI
>RANDOM-SEQUENCE|2447|DATA SET|NEGATIVE-BS2
HIGRMHERAHHPNVIHEVDSMRWDMCLMYACLIEASVFILIFYRMDSAEQKLTEFCWFHKAFDHCDCHMEWWPATMFNEFHMLRHFMCSRCQYSRPKCNQMMHA
>RANDOM-SEQUENCE|2528|DATA SET|NEGATIVE-BS2
KNCLQEYDGISFGEWCQQGNFCVKHAYWHVNPKHYAHVHLLTKNWYAYTMYSGMHIIWWILYPRWMQMGFLQMPNHYMGPVRVMIDSTHIQAINAQKNSQNSPREQDRSD
>RANDOM-SEQUENCE|2531|DATA SET|NEGATIVE-BS2
GRCGKCWWQDSHFDGIRFHHEWHWKFVAEFYQQQNHFVKFVFNTFQICIGMMFACSIPCMNLIQGVRKDFWNNKGCYDKIERMHATMQGFYIASVHARARMQSESEK
>RANDOM-SEQUENCE|2582|DATA SET|NEGATIVE-BS2
VRRPYSGQLKHQEDGKYAEEFKDPSCPCIRDSLNMILIIMMWGMALHWQGYEFPMPVKLQEKANPDSAYGLQTDTWPTWQFGYETRMFGRMKECCDIAPMDIMKADVQ
>RANDOM-SEQUENCE|2593|DATA SET|NEGATIVE-BS2
DRHQILAYCDQVKSDHKIQITDWNSSRPSKQRLYQNFYYDTMHLMNVDYRFDDTMNDECWDFLSWFMHYWNNKSSFYMMMTVCWVIHFFFNTYMHTHCPMVEGCS
>RANDOM-SEQUENCE|2609|DATA SET|NEGATIVE-BS2
CFTDHWNTWNVRVYQRFYTFYWTFRPYMGPYMWYPMGVVLGGDWWWWYWIYWCYWKLDQQKDESIDLVMCNWSIVPKWWGYYDVFEAIAFACNCRSSFNSLQVGTLL
>RANDOM-SEQUENCE|2615|DATA SET|NEGATIVE-BS2
PCNQDIHCQKADQMAWHIDCHEMTYCQNQNQIDAAMMQQIRTQGIRQKAQTFHAKIPWEIKIYCACIELTWCFVVTLFYCFIFFNVDQAHWGGEQYRYHVKFCAQI
>RANDOM-SEQUENCE|2633|DATA SET|NEGATIVE-BS2
FCVVHWFSMLKETAPNRCIMLLHNYWVEEAAANHFGHYIFNMAVGMTLCWAPIMMGPIQCTMFARMGARPSGANPAKSESYCSTWLHYNKLVKPGCWHVIKHCQHIERQS
>RANDOM-SEQUENCE|2640|DATA SET|NEGATIVE-BS2
EIEMEFVWMGLLADLTAFYCTYIGRGSHLLCQNNTVHMHDTDLFMCANSHVWCIKDFSERSYFWKPKFNYSPFLYSNDAAGQFAFYVNAKGGGTDLWYLLFEPNRFAMC
>RANDOM-SEQUENCE|2675|DATA SET|NEGATIVE-BS2
IVDMPMPYKYMCGKWFDCRNGIFKKHCWERWWWCHKWLTTMPAWSYEHSYEFFHPLTDAVGLVTVGLITHCYVWTNFPMDESKKDMKAYCEKTHKFCNHKDTDVPDV
>RANDOM-SEQUENCE|2712|DATA SET|NEGATIVE-BS2
PYHFLYFDELLWHNATEDKGEPPFFIMPSLFMCIVGIACISKVIMLNSYQAEGTKLQKFEGMTYRHVCCDKKTKWAWWLFLEFSHMEVHYERPMMYGLKCNYPLLTMAHGR
>RANDOM-SEQUENCE|2732|DATA SET|NEGATIVE-BS2
SATFHEVKTNICQAKIHGAFYFFFCPETRCKQMYFAPVGDEWTFVHETILRDWIVRNWEWLMNAMFVMFVCYFYEGMGSYFIENEKCARAYRQCDPLAKCGCGTHGS
>RANDOM-SEQUENCE|2770|DATA SET|NEGATIVE-BS2
PQWTMRYSAPSAFQIHFFFGSYFACCVRSTNNCGCMRRRKPTKCYGCRCHREVLINYHFYDRTAYNPDLFFHCTGHGTWCYGFVIEKDPMNWEASWAPHCWFIQVLM
>RANDOM-SEQUENCE|2773|DATA SET|NEGATIVE-BS2
RTTVKEIFHKAIMCMTVRYLFFSCCIFQAFDGCCKQSWTIDWDIAEFPEPTCYCKFLFLLSEPYELCAMNCPAELRQYMAAVRQLSTFVKYQAIQLSNSYPEFNAQE
>RANDOM-SEQUENCE|2781|DATA SET|NEGATIVE-BS2
EPWETCFGVKEQHRVLGEAHFEDCGRAISVICYWLVIQSSFKFIYKTGMRFQRHVDHLGGVWTWYRICCNVCSQPAFVAEMFTPYNNVFPVSEFAIGCPDDKL
>RANDOM-SEQUENCE|2792|DATA SET|NEGATIVE-BS2
QIPGQFFFWGNFTTCSPAYEGVSSTKVIHDSSMDWSAVYQLRNLMVYTMWSMVMILQRNKKWRLCFAVSKNQHEGDCVVCNWWAYPRRNMYFRFTCSQPFQQLYNHEMTHPQK
>RANDOM-SEQUENCE|2829|DATA SET|NEGATIVE-BS2
VGLKCQDNFRESNRLMPQFQTFQCTNNNMSCMLLGQESRPSGANPAKSESYESHWSTAWACEDMLWYAFFTQTGNAYDECFRPMGAWLLVHILFFGFYYCNQY
>RANDOM-SEQUENCE|2848|DATA SET|NEGATIVE-BS2
NEISPKLECHVWTWVSGEGETSGGKNYGSFDRHRPSVAWMLTVPMFLSVSYNGIQHMSSDFMAYGTMSVPKGERIAMHPGKDSQDHDCNSMRMIGEPNYRQNM
>RANDOM-SEQUENCE|2892|DATA SET|NEGATIVE-BS2
QPWVNQHRGQYQNCLDANQMHADGCHCWLKSVINPHDPLIYMARVSPHQFVNYVMIYQGKHTELFVMCATLYPYITVALLSIIMAEHPYAQSTKMNHIIYCK
>RANDOM-SEQUENCE|2918|DATA SET|NEGATIVE-BS2
RGAFQFKDPMTGPAGPAYRRFTCDQMNLHLKFHTWWWWTMRWHIFKRYSWANKKMSSQPMIYTSMYSDFLMIFSQMWIYPWNTCERYNMWIRKNAFQEGTFENQF
>RANDOM-SEQUENCE|2959|DATA SET|NEGATIVE-BS2
SSYVQLRCCFGKESGVRMLWLAYNFRLGFITMNMLLDTWASYFCSCYTLWYHIWGYNCPWWGMYYWWVPHHWWCSMLINFEIRRTMNHYRVIKHDIYSHSIDPFVLWNMAF
>RANDOM-SEQUENCE|2965|DATA SET|NEGATIVE-BS2
YANPSTKRMLMINMAVGMTLCWAPIMMGPIQCTMFARMGAGAFMNMAPGKNSVCEDGVCMIMEEAPVVNDYRGYTWCYNQHMLSNEDGSFIHGFYVDPWRMVMNFQCKK
>RANDOM-SEQUENCE|2976|DATA SET|NEGATIVE-BS2
HLGKGYLKFITLELVCYQIAFLLGPYFCYYSFCPHNWNKHQAGTGFGDNHLEAPMLSTFLVQYQKEWCDPSNRFGVRDETEIWQMHDSRQKWHDLRSTLMYDKFKIPWLVESNYHIIAL
>RANDOM-SEQUENCE|2978|DATA SET|NEGATIVE-BS2
DPRVMAFFQMWQAIMWFHQLCHRPDEIPWYHHYKEWMWLKMKSCSTWLHYNKLVKPGCWHVIKHCQHIERQSICCDHQWWQLWRLFMSNCFPVVYCAAIVAVIWESRHYASQTW
>RANDOM-SEQUENCE|3030|DATA SET|NEGATIVE-BS2
GQPWFHHDGHYGMRRKYFKHTFKQLYEAFYYADIMNFVDGLCLCMLPVNIQDKGSCYMRMTHRFRPASFFRNWACVDGESNGQRYNQRNFSCDDFSWIWPMAHVGQG
>RANDOM-SEQUENCE|3048|DATA SET|NEGATIVE-BS2
HLHWASRGNLEMSHYQENINAFVVMYLRPIHAVLFMIWKCNVNWWKNTYRVPLTNENRWKCSVDIRKFMNNYVVINYNNIASAAGVSNPNMGEWCLGCDDFHRRNYKTAYD
>RANDOM-SEQUENCE|3079|DATA SET|NEGATIVE-BS2
TLCDSKHATNELWSKWFNFCNMQERYECHKDRDWPFIRMVDIIGCCITYAATMYFIQMTTGIKNIRWDRMSDEMLIEKEHKIRIYKDLSAATIYKNHWIVGCVVVGWVRE
>RANDOM-SEQUENCE|3180|DATA SET|NEGATIVE-BS2
FMLYFGRYKIHKCFICFYLYKKPLCLAMICFFSLWDHDQQMQSILIEPFFYWKQAKMYAQSYKWVENKYKWAPENMIPKGKDEQRNAGAFGGYAPYLVEIGGSHIS
>RANDOM-SEQUENCE|3199|DATA SET|NEGATIVE-BS2
FCPERMVIQTDPSMVFERLVFCPEQMDHQPLKHPYMRSDLCVQTQSWCICSVWASMQLVHYYIKDRKKMIHHGCIPQHHHLLRHEQDRQSFICMWMENWQNCEGTVCY
>RANDOM-SEQUENCE|3237|DATA SET|NEGATIVE-BS2
WPECHKWMRPGTEIHPGCIHGTPHDNILKADSRSSWAQGLYAWEPILSLWFPSLNMYCYRKIPSCMMFMMGINMWDVPRKPEMAMSCDQWCSQNCIVKCKTCSGR
>RANDOM-SEQUENCE|3267|DATA SET|NEGATIVE-BS2
QCCNHHDPTKWNHRQWLKFVAGSKWADNRDMVWVHHHCANSGWWWCVSHLTYKFVGLNIFYWQYWYARRWGMRVAYPQRHRHWPTWSNKMIMIQMFMLLSSIVNPNPP
>RANDOM-SEQUENCE|3293|DATA SET|NEGATIVE-BS2
CCIISGTFERMQRFGLPCIWDHPSNHVWWCCVLCKTACLVCYMVMTWRRDDHREQDGDPQMCGWIHFLEGQTLLQWVPPADPTQGCHQTLKCFCWVLEIALGQYETV
>RANDOM-SEQUENCE|3309|DATA SET|NEGATIVE-BS2
HYGRRLGRYQMWHTRRPSSTHNYWRILASCVLHLTWIMSCHKEFLACHRLTHFSVYINNGNWKHPTFIRKFPYGNKRAATKIMVFLWRQSEAAWYICVEVQQGVRFKSDLHVWQRS
>RANDOM-SEQUENCE|3329|DATA SET|NEGATIVE-BS2
TPMQHSYTAQFVIHNAFAFIHWMNGFNPICPTDTWYYEMFTCSCSQCDPIKCFREGAWCPKKFLGRHTYTTIVLRVQHLSHVKMFLYMRVYTMIFCILLRQLVALGWP
>RANDOM-SEQUENCE|3340|DATA SET|NEGATIVE-BS2
DKVFYYGCHVRELHLESFQFIKYTFAVCSVCVGGMMPLGVFRYMSDHCLTPMDFDRKEMFQNDYVDECVRHDSMMDITKYRGNKNYWISTYSKELWSFIFQRIALCTWAALK
>RANDOM-SEQUENCE|3371|DATA SET|NEGATIVE-BS2
FCREYMMITDIVNHCKDKVRHLNWGCLIISASVGSQHSKAWKEKSFNFFLMYDVIPYLWNTYYAHNFRLVPFNELTAWGSAWVNQVIMAHGFIGYHMYRILMYPSMDHK
>RANDOM-SEQUENCE|3372|DATA SET|NEGATIVE-BS2
KCSCVDWTKMSLMSYAYKTEMEPDFLGGWSGLADIYGANPLATSAWLFLSFALVRKLKYPDTQRDFMDNHPKPDMFTAPHSNALCEFGFWFTMMQYHHCFMPCIQWAKSP
>RANDOM-SEQUENCE|3373|DATA SET|NEGATIVE-BS2
IYNSQSEMLMKYHAYCVVYCSQWYIYFIVHKSVVKKCPQPEYQFLLTCFTFNQIRMIPTYIFAAEEKNWNMSVYQWFVWVGEVNVKLSAFDDDMKAPMMTNRRYN
>RANDOM-SEQUENCE|3375|DATA SET|NEGATIVE-BS2
GAFMNLKCLKCQDNFRESNRLNMAVGMTLCWAPIMMGPIQCTMFARMGAMPQFQTFQCTNNNMSCMLLGQESQDNFRESNRLMPQFQTFQCTNNNMSCMLLGQES
